# Supplementary material for: Antimicrobial Resistance Profiles of Adherent Invasive Escherichia coli Show Increased Resistance to β-Lactams
Source: Antibiotics (Basel). 2020 May 13;9(5):251. doi: 10.3390/antibiotics9050251 (PMC7277491; doi:10.3390/antibiotics9050251)
Supplement: Supplementary file 1 [file antibiotics-09-00251-s001.zip]

Archive with 1 entries (1 files):
- antibiotics-785196supp.xlsx
