# Supplementary material for: Antimicrobial Resistance Profiles of Adherent Invasive Escherichia coli Show Increased Resistance to β-Lactams
Source: Antibiotics (Basel). 2020 May 13;9(5):251. doi: 10.3390/antibiotics9050251 (PMC7277491; doi:10.3390/antibiotics9050251)
Supplement: Supplementary file 1 [file antibiotics-09-00251-s001.zip › antibiotics-785196supp.xlsx]

## Sheet: Table S1
Table S1. Characteristics of the strains used for the genomic analysis. CD: Crohn’s disease, GC: Granulomatous colitis. ND: no data is available.
Strain	Phenotype	Host	Disease	Phylogroup	Serotype	Genome annotation	Accession	Reference
541-15	AIEC	Human	CD	A	O21:H33	contigs	AJWQ00000000	[42]
AIEC23	AIEC	Human	CD	A	O5:HNT	contigs	not deposited	This study
AIEC24	AIEC	Human	CD	A	ONT:H–	contigs	not deposited	This study
AIEC10	AIEC	Human	Healthy	A	O159:H34	contigs	not deposited	This study
AIEC19	AIEC	Human	Healthy	A	ONT:H–	contigs	not deposited	This study
MS85-1	AIEC	Human	ND	A	ND	contigs	ADWQ00000000	[45]
MS124-1	AIEC	Human	ND	A	ND	contigs	ADWT00000000	[45]
MS115-1	AIEC	Human	ND	A	ND	contigs	ADTL00000000	[45]
541-1	AIEC	Human	CD	B1	O‒:H18	contigs	AJWR00000000	[42]
AIEC07	AIEC	Human	Healthy	B1	O22:H7	contigs	ERS1456457	[40]
NC101	AIEC	Mouse	Healthy	B1	O2:H (6 or 41)	contigs	AEFA00000000	[42]
CUMT8	AIEC	Mouse	Ileitis	B1	O8:H21	contigs	AJWV00000000	[42]
MS79-10	AIEC	Human	ND	B1	ND	contigs	ADWR00000000	[45]
MS145-7	AIEC	Human	ND	B1	ND	contigs	ADWS00000000	[45]
MS119-7	AIEC	Human	ND	B1	ND	contigs	ADWU00000000	[45]
MS107-1	AIEC	Human	ND	B1	ND	contigs	ADWV00000000	[45]
LF82	AIEC	Human	CD	B2	O83:H1	chromosome, plasmid	NC_011993.1, NC_011917.1	[20]
NRG857c	AIEC	Human	CD	B2	O83:H1	chromosome, plasmid	NC_017634.1, NC_017659.1	[44]
UM146	AIEC	Human	CD	B2	H7	chromosome, plasmid	CP002167.1, CP002168.1	[43]
AIEC01	AIEC	Human	CD	B2	O6:H1	contigs	ERS1456455	[40]
HM605	AIEC	Human	CD	B2	O1	contigs	AJWU00000000	[41]
AIEC02	AIEC	Human	CD	B2	O8:H21	contigs	not deposited	This study
AIEC05	AIEC	Human	CD	B2	O1:H–	contigs	not deposited	This study
AIEC09	AIEC	Human	CD	B2	ONT:H–	contigs	not deposited	This study
AIEC11	AIEC	Human	CD	B2	O22:H1	contigs	not deposited	This study
AIEC12	AIEC	Human	CD	B2	O26:H–	contigs	not deposited	This study
AIEC14_1	AIEC	Human	CD	B2	O22:H1	contigs	not deposited	This study
AIEC15_1	AIEC	Human	CD	B2	O22:H1	contigs	not deposited	This study
AIEC16_2	AIEC	Human	CD	B2	O22:H1	contigs	not deposited	This study
AIEC21	AIEC	Human	CD	B2	O6:H1	contigs	not deposited	This study
AIEC25	AIEC	Human	CD	B2	O6:H31	contigs	not deposited	This study
KD1	AIEC	Dog	GC	B2	O8:H10	contigs	AJWO00000000	[42]
KD2	AIEC	Dog	GC	B2	O1:H+	contigs	AJWP00000000	[42]
AIEC04	AIEC	Human	Healthy	B2	O6:HNT	contigs	not deposited	This study
AIEC06	AIEC	Human	Healthy	B2	O6:H5	contigs	not deposited	This study
AIEC08	AIEC	Human	Healthy	B2	O25:H4	contigs	not deposited	This study
MS110-3	AIEC	Human	ND	B2	ND	contigs	ADTW00000000	[45]
AIEC17	AIEC	Human	CD	D	ONT:HNT	contigs	ERS1456453	[40]
576-1	AIEC	Human	CD	D	O (73 or 77):H	contigs	AJWS00000000	[42]
AIEC20	AIEC	Human	CD	D	O11:H18	contigs	not deposited	This study
MS57-2	AIEC	Human	ND	D	ND	contigs	ADUG00000000	[45]
ECG18	Non-AIEC	Human	CD	A	ONT:H–	contigs	not deposited	This study
ECG19	Non-AIEC	Human	CD	A	ONT:H–	contigs	not deposited	This study
ECG65	Non-AIEC	Human	CD	A	O141:H–	contigs	not deposited	This study
ECG16	Non-AIEC	Human	Healthy	A	O55:H–	contigs	not deposited	This study
ECG02	Non-AIEC	Human	CD	B1	0175:H–	contigs	not deposited	This study
ECG21	Non-AIEC	Human	CD	B1	O54:H21	contigs	not deposited	This study
ECG63	Non-AIEC	Human	CD	B1	ONT:H21	contigs	not deposited	This study
ECG64	Non-AIEC	Human	CD	B1	O166:H21	contigs	not deposited	This study
ECG04	Non-AIEC	Human	Healthy	B1	O22:H7	contigs	ERS1456458	[40]
ECG46	Non-AIEC	Human	Healthy	B1	ONT:HNT	contigs	not deposited	This study
ECG01	Non-AIEC	Human	CD	B2	O6:H31	contigs	not deposited	This study
ECG05	Non-AIEC	Human	CD	B2	O4:H5	contigs	not deposited	This study
ECG09	Non-AIEC	Human	CD	B2	O83:H–	contigs	not deposited	This study
ECG15	Non-AIEC	Human	CD	B2	O2:H6	contigs	not deposited	This study
ECG26	Non-AIEC	Human	CD	B2	O1:H–	contigs	not deposited	This study
ECG42	Non-AIEC	Human	CD	B2	O6:H7	contigs	not deposited	This study
ECG17	Non-AIEC	Human	Healthy	B2	O22:H18	contigs	not deposited	This study
ECG41	Non-AIEC	Human	Healthy	B2	O2:H–	contigs	not deposited	This study
ECG43	Non-AIEC	Human	Healthy	B2	O83:H1	contigs	not deposited	This study
ECG34	Non-AIEC	Human	CD	D	O127:H28	contigs	not deposited	This study
ECG57	Non-AIEC	Human	CD	D	O11:H18	contigs	not deposited	This study
References
20. Miquel, S.; Peyretaillade, E.; Claret, L.; de Vallée, A.; Dossat, C.; Vacherie, B; Zineb, H.; Segurens, B.; Barbe, V.; Sauvanet, P.; Neut, C.; Colombel, J.F.; Medigue, C.; Mojica, F.J.; Peyret, P.; Bonnet, R.; Darfeuille-Michaud, A. Complete Genome Sequence of Crohn’s Disease-Associated Adherent-Invasive E. coli Strain LF82. Ahmed N, ed. PLoS ONE. 2010, 5(9), 12714. doi:10.1371/journal.pone.0…
40. Camprubí-Font, C.; Lopez-Siles, M.; Ferrer-Guixeras, M.; Niubó-Carulla, L.; Abellà-Ametller, C.; Garcia-Gil, L.J.; Martinez-Medina, M. Comparative genomics reveals new single-nucleotide polymorphisms that can assist in identification of adherent-invasive Escherichia coli. Sci Rep. 2018, 8(1). doi:10.1038/s41598-018-20843-x.
41. Clarke, D.J.; Chaudhuri, R.R.; Martin, H.M.; Campbell, B.J.; Rhodes, J.M.; Constantinidou, C.; Pallen, M.J.; Loman, N.J.; Cunningham, A.F.; Browning, D.F.; Henderson, I.R. Complete Genome Sequence of the Crohn’s Disease-Associated Adherent-Invasive Escherichia coli Strain HM605. J Bacteriol. 2011, 193(17), 4540, doi:10.1128/JB.05374-11.
42. Dogan, B.; Suzuki, H.; Herlekar, D.; Sartor, R.B.; Campbell, B.J.; Roberts, C.L.; Stewart, K.; Scherl, E.J.; Araz, Y.; Bitar, P.P.; Lefébure, T.; Chandler, B.; Schukken, Y.H.; Stanhope, M.J.; Simpson, K.W. Inflammation-associated Adherent-invasive Escherichia coli Are Enriched in Pathways for Use of Propanediol and Iron and M-cell Translocation. Inflamm Bowel Dis. 2014, 20(11), 1919-1932. doi…
43. Krause, D.O.; Little, A.C.; Dowd, S.E.; Bernstein, C.N. Complete genome sequence of adherent invasive Escherichia coli UM146 Isolated from Ileal Crohn’s disease biopsy tissue. J Bacteriol. 2011, 193(2), 583. doi:10.1128/JB.01290-10.
44. Nash, J.H.; Villegas, A.; Kropinski, A.M.; Aguilar-Valenzuela, R.; Konczy, P.; Mascarenhas, M.; Ziebell, K.; Torres, A.G.; Karmali, M.A.; Coombes, B.K. Genome sequence of adherent-invasive Escherichia coli and comparative genomic analysis with other E. coli pathotypes. BMC Genomics. 2010, 11(1), 667. doi:10.1186/1471-2164-11-667.
45. Project, N.H.M. http://www.hmpdacc.org/HMRGD/#data Jan-2015].

## Sheet: Table S2
Table S2. Genomic analysis of AMR genes presence in AIEC strains.
	Strain	AIEC01_E4	AIEC02	AIEC04	AIEC05	AIEC06	AIEC07_E6	AIEC08	AIEC09	AIEC10	AIEC11	AIEC12	AIEC14_1	AIEC15_1	AIEC16_2	AIEC17_E1	AIEC19	AIEC20	AIEC21	AIEC23	AIEC24	AIEC25	LF82	MS115-1	MS124-1	MS85-1	541-1	CUMT8	MS107-1	MS119-7	MS145-7	MS79-10	NC101	B2_12-1-TI12	B2_33-1-TI5	B2_52-1-TI13	B2_57-3-TI5	B2_60-1-TI1	B2_61-1-TI1	B2_CD_62_LN	B2_H223	B2_H305	B2_H504	HM605	KD1	KD2	MS110-3	NRG857	NRG857_plasmid
	Source	human	Human, intestinal, biopsy	Human, intestinal, biopsy	Human, intestinal, biopsy	Human, intestinal, biopsy	human	Human, intestinal, biopsy	Human, intestinal, biopsy	Human, intestinal, biopsy	Human, intestinal, biopsy	Human, intestinal, biopsy	Human, intestinal, biopsy	Human, intestinal, biopsy	Human, intestinal, biopsy	human	Human, intestinal, biopsy	Human, intestinal, biopsy	Human, intestinal, biopsy	Human, intestinal, biopsy	Human, intestinal, biopsy	Human, intestinal, biopsy	human	human	human	human	human	mouse	human	human	human	human	mouse	human, intestinal, biopsy	human, intestinal, biopsy	human, intestinal, biopsy	human, intestinal, biopsy	human, intestinal, biopsy	human, intestinal, biopsy	human, lymph node	human, bladder	human, faecal	human, faecal	human	dog	dog	human	human	human
	disease	Crohn's disease	Crohn's disease	Control	Crohn's disease	Control	Healthy	Control	Crohn's disease	Control	Crohn's disease	Crohn's disease	Crohn's disease	Crohn's disease	Crohn's disease	Crohn's disease	Control	Crohn's disease	Crohn's disease	Crohn's disease	Crohn's disease	Crohn's disease	Crohn's disease	nd	nd	nd	Crohn's disease	Ileitis	nd	nd	nd	nd	Healthy	Control	Crohn's Disease	Control	Crohn's Disease	Ulcerative Colitis	Ulcerative Colitis	Crohn's Disease	UTI	Control	Control	Crohn's disease	Granulomatous colitis	Granulomatous colitis	nd	Crohn's disease	Crohn's disease
	Phylogroup	B2	B2	B2	B2	B2	B1	B2	B2	A	B2	B2	B2	B2	B2	D	A	D	B2	A	A	B2	B2	A	A	A	B1	B1	B1	B1	B1	B1	B1	B2	B2	B2	B2	B2	B2	B2	B2	B2	B2	B2	B2	B2	B2	B2	B2
	Serotype	O6:H1	O8:H21	O6:HNT	O1:H–	O6:H5	O22:H7	O25:H4	ONT:H–	O159:H34	O22:H1	O26:H–	O22:H1	O22:H1	O22:H1	ONT:HNT	ONT:H–	O11:H18	O6:H1	O5:HNT	ONT:H–	O6:H31	O83:H1	nd	nd	nd	O‒:H18	O8:H21	nd	nd	nd	nd	O2:H (6 or 41)	O6:H31	O16:H5	O18:H7	O75:H5	O75:H7	O18:H7	O2:H4	O2:H6	O18:H7	O18ac:H7	O1	O8:H10	O1:H+	nd	O83:H1	O83:H1
b-lactams	beta_lactam_AE24_04439										1
	beta_lactam_APU18_25380																																												1
	beta_lactam_BL1_ec	1		1	1	1		1	1				1	1	1		1		1	1		1	1	1									1	1	1	1	1	1	1	1	1	1	1	1			1	1
	beta_lactam_CMY-69							1
	beta_lactam_ECDG_02574
	beta_lactam_ECW26_04230						1			1
	beta_lactam_EL75_4012		1									1									1
	beta_lactam_HMPREF1604_00910															1
	beta_lactam_HMPREF1616_02804
	beta_lactam_HMPREF3040_03041																	1
	beta_lactam_HMPREF9345_01600																										1		1			1
	beta_lactam_HMPREF9534_03446																																													1
	beta_lactam_HMPREF9536_03967																								1	1
	beta_lactam_NRG857_30085																																															1	1
	beta_lactam_TEM-148				1						1					1	1	1			1	1			1	1			1			1			1	1			1	1
	beta_lactam_ampC																											1		1	1
	beta_lactam_bla(ampc-EC11)
	beta_lactam_blaTEM-1
Aminoglycosides	aminoglycoside_AAC(6')-Ib
	aminoglycoside_AKG99_27275																													1
	aminoglycoside_ANT(2'')-Ia																								1	1
	aminoglycoside_APH(3')-Ia																								1	1
	aminoglycoside_APH(6)-Id		1													1	1	1							1	1				1					1									1				1	1
	aminoglycoside_Ant3Ia	1					1									1
	aminoglycoside_aadA
	aminoglycoside_aadA1												1	1	1		1		1						1	1			1			1																1	1
	aminoglycoside_aadA2																					1
	aminoglycoside_kdpE	1	1	1	1	1	1	1	1	1	1	1	1	1	1	1	1	1	1	1	1	1	1	1	1	1	1	1	1	1	1	1	1	1	1	1	1	1	1	1	1	1	1	1	1	1	1	1
	aminoglycoside_strA		1													1	1	1							1	1					1				1									1				1	1
	kasugamycin_KsgA	1	1	1	1	1	1	1	1	1	1	1	1	1	1	1	1	1	1	1	1	1	1	1	1	1	1	1	1	1	1	1	1	1	1	1	1	1	1	1	1	1	1	1	1	1	1	1
Macrolides	macrolide-lincosamide-streptogramin_EreB																					1
	macrolide-lincosamide-streptogramin_MacB	1	1	1	1	1	1		1	1	1	1	1	1	1	1	1	1		1	1	1	1	1	1	1	1	1	1			1		1		1	1	1	1	1		1	1			1	1	1
	macrolide-lincosamide-streptogramin_macA	1	1	1	1	1	1	1	1	1	1	1	1	1	1	1	1	1	1	1	1	1	1	1	1	1	1	1	1	1	1	1	1	1	1	1	1	1	1	1	1	1	1	1	1	1	1	1
	macrolide-lincosamide-streptogramin_macB							1																						1	1		1		1						1				1
	macrolide-lincosamide-streptogramin_mphA																	1											1		1	1			1
	macrolide-lincosamide-streptogramin_msrB	1	1	1	1	1	1	1	1	1	1	1	1	1	1	1	1	1	1	1	1	1	1	1	1	1	1	1	1	1	1	1	1	1	1	1	1	1	1	1	1	1	1	1	1	1	1	1
	macrolide-lincosamide-streptogramin_vgaC							1									1				1	1		1	1	1	1		1	1	1	1																1	1
Efflux pumps / Transporters	multidrug_Bcr	1	1	1	1	1	1	1	1	1	1	1	1	1	1	1	1	1	1	1	1	1	1	1	1	1	1	1	1	1	1	1	1	1	1	1	1	1	1	1	1	1	1	1	1	1	1	1
	multidrug_CRP	1	1	1	1	1	1	1	1	1	1	1	1	1	1	1	1	1	1	1	1	1	1	1	1	1	1	1	1	1	1	1	1	1	1	1	1	1	1	1	1	1	1	1	1	1	1	1
	multidrug_EmrE	1	1	1	1	1		1	1			1	1	1	1	1	1		1	1		1	1	1	1	1					1		1	1	1	1	1	1	1	1	1	1	1	1	1	1	1	1
	multidrug_MdfA	1	1	1	1	1	1	1	1	1	1	1	1	1	1	1	1	1	1	1	1	1	1	1	1	1	1	1	1	1	1	1	1	1	1	1	1	1	1	1	1	1	1	1	1	1	1	1
	multidrug_MdtH						1			1						1											1	1
	multidrug_MdtK	1	1	1	1	1	1	1	1	1	1	1	1	1	1	1	1	1	1	1	1	1	1	1	1	1	1	1	1	1	1	1	1	1	1	1	1	1	1	1	1	1	1	1	1	1	1	1
	multidrug_MdtL	1		1	1	1	1		1	1	1		1	1	1		1	1	1	1		1	1	1			1	1	1		1	1		1		1	1	1	1	1		1	1	1	1		1	1
	multidrug_MdtM	1	1		1		1			1							1			1	1			1	1	1	1	1	1	1	1	1			1									1		1	1
	multidrug_MdtN	1	1	1	1	1	1	1	1	1	1	1	1	1	1	1	1	1	1	1	1	1	1	1	1	1	1	1	1	1	1	1	1	1	1	1	1	1	1	1	1	1	1	1	1		1	1
	multidrug_MdtO	1		1	1	1	1	1	1	1	1		1	1	1	1	1	1	1	1		1	1				1	1	1	1	1	1	1	1	1	1	1	1	1	1	1	1	1	1	1	1	1	1
	multidrug_MdtP	1		1	1	1	1	1	1	1	1		1	1	1	1	1	1	1			1	1	1	1	1	1	1	1	1	1	1		1	1	1	1	1	1	1	1	1	1	1	1	1	1	1
	multidrug_acrA	1	1	1	1	1	1	1	1	1	1	1	1	1	1	1	1	1	1	1	1	1	1	1	1	1	1	1	1	1	1	1	1	1	1	1	1	1	1	1	1	1	1	1	1	1	1	1
	multidrug_acrB	1	1	1	1	1	1	1	1	1		1	1	1	1	1	1	1	1	1	1	1	1	1	1	1	1	1	1	1	1	1	1	1	1	1	1	1	1	1	1	1	1	1	1	1	1	1
	multidrug_acrS	1	1	1	1	1	1	1	1	1	1	1	1	1	1	1	1	1	1	1		1	1		1	1	1	1	1	1	1	1	1	1	1	1	1	1	1	1	1	1	1	1	1	1	1	1
	multidrug_baeR	1	1	1	1	1	1	1	1	1	1	1	1	1	1	1	1	1	1	1	1	1	1	1	1	1	1	1	1	1	1		1	1	1	1	1	1	1	1	1	1	1	1	1	1	1	1
	multidrug_cpxA	1	1	1	1	1	1	1	1	1	1	1	1	1	1	1	1	1	1	1	1	1	1	1	1	1	1	1	1	1	1	1	1	1	1	1	1	1	1	1	1	1	1	1	1	1	1	1
	multidrug_emrB	1	1	1	1	1	1	1	1	1	1	1	1	1	1	1	1	1	1	1	1	1	1	1	1	1	1	1	1		1	1	1	1	1	1	1	1	1	1	1	1	1	1	1	1	1	1
	multidrug_emrE
	multidrug_emrY	1	1	1	1	1	1	1	1	1	1	1	1	1	1	1	1	1	1	1	1	1	1	1	1	1	1	1	1	1	1	1	1	1	1	1	1	1	1	1	1	1	1	1	1	1	1	1
	multidrug_emra	1	1	1	1	1	1	1	1	1	1	1	1	1	1	1	1	1	1	1	1	1	1	1	1	1	1	1	1		1	1	1	1	1	1	1	1	1	1	1	1	1	1	1	1	1	1
	multidrug_emrk	1	1	1	1	1	1	1	1	1	1	1	1	1	1	1	1	1	1	1	1	1	1	1	1	1	1	1	1	1	1	1	1	1	1	1	1	1	1	1	1	1	1	1	1	1	1	1
	multidrug_evgA	1	1	1	1	1	1	1	1	1	1	1	1	1	1	1	1	1	1	1	1	1	1	1	1	1	1	1	1	1	1	1	1	1	1	1	1	1	1	1	1	1	1	1	1	1	1	1
	multidrug_evgS	1	1	1	1	1	1	1	1	1	1	1	1	1	1	1	1	1	1	1	1	1	1	1	1	1	1	1	1	1	1	1	1	1	1	1	1	1	1	1	1	1	1	1	1	1	1	1
	multidrug_floR																								1	1
	multidrug_gadE	1	1	1	1	1	1	1	1	1	1	1	1	1	1		1	1	1	1	1	1	1		1	1	1	1	1	1	1	1	1	1	1	1	1	1	1	1	1	1	1	1	1	1	1	1
	multidrug_gadW	1	1	1	1	1	1	1	1	1	1	1	1	1	1	1	1	1	1	1	1	1	1	1	1	1	1	1	1	1	1	1	1	1	1	1	1	1	1	1	1	1	1	1	1	1	1	1
	multidrug_gadX	1	1	1	1	1	1	1	1	1	1	1	1	1	1	1	1	1	1	1	1	1	1	1	1	1	1	1	1	1	1	1	1	1	1	1	1	1	1	1	1	1	1	1	1	1	1	1
	multidrug_marA	1	1	1	1	1	1	1	1	1	1	1	1	1	1	1	1	1	1	1	1	1	1	1	1	1	1	1	1	1	1	1	1	1	1	1	1	1	1	1	1	1	1	1	1	1	1	1
	multidrug_mdtD	1	1	1	1	1	1	1	1	1	1	1	1	1	1	1	1	1		1	1	1	1	1	1	1	1	1	1	1	1	1	1	1	1	1	1	1	1	1	1	1	1	1	1	1	1	1
	multidrug_mdtE	1	1	1	1	1	1	1	1	1	1	1	1	1	1	1	1	1	1	1	1	1	1	1	1	1	1	1	1	1	1	1	1	1	1	1	1	1	1	1	1	1	1	1	1	1	1	1
	multidrug_mdtG	1	1	1	1	1	1	1	1	1	1	1	1	1	1	1	1	1	1	1	1	1	1	1	1	1	1	1	1	1	1	1	1	1	1	1	1	1	1	1	1	1	1	1	1	1	1	1
	multidrug_mdtH	1	1	1	1	1		1	1		1	1	1	1	1		1	1	1	1	1	1	1	1	1	1			1	1	1	1	1	1	1	1	1	1	1	1	1	1	1		1	1	1	1
	multidrug_mdtL		1					1				1				1					1				1	1				1			1		1						1					1
	multidrug_mdtM																	1
	multidrug_mdtO		1									1									1
	multidrug_mdtP		1									1								1	1
	multidrug_mdtQ	1	1	1	1	1	1	1	1	1	1	1	1	1	1	1	1	1	1	1	1	1	1	1	1	1	1	1	1	1	1	1	1	1		1	1	1	1	1	1	1	1		1	1	1	1
	multidrug_mdta	1	1	1	1	1	1	1	1	1	1		1	1	1	1	1	1	1	1	1	1	1	1	1	1	1	1	1	1	1	1	1	1	1	1	1	1	1	1	1	1	1	1	1	1	1	1
	multidrug_mdtb	1	1	1	1	1	1	1	1	1	1	1	1	1	1	1	1	1	1	1	1	1	1	1	1	1	1	1	1	1	1	1	1	1	1	1	1	1	1	1	1	1	1	1	1	1	1	1
	multidrug_robA	1	1	1	1	1	1	1	1	1	1	1	1	1	1	1	1	1	1	1	1	1	1	1	1	1	1	1	1	1	1	1	1	1	1	1	1	1	1	1	1	1	1	1	1	1	1	1
	multidrug_tolC	1	1	1	1	1	1	1	1	1	1	1	1	1	1	1	1	1	1	1	1	1	1	1	1	1	1	1	1	1	1	1	1	1	1	1	1	1	1	1	1	1	1	1	1	1	1	1
	peptide_YojI	1	1	1	1	1	1	1	1	1	1	1	1	1	1	1	1	1	1	1	1	1	1	1	1	1	1	1	1	1	1	1	1	1	1	1	1	1	1	1	1	1	1	1	1	1	1	1
Polymixins	polymyxin_PmrC						1	1		1	1						1	1		1			1	1	1	1	1	1	1	1	1	1	1		1		1	1			1							1
	polymyxin_PmrE	1	1	1	1	1	1	1	1	1	1	1	1	1	1	1	1	1	1	1		1	1	1			1	1	1	1	1	1	1	1	1	1	1	1	1	1	1	1	1	1	1	1	1	1
	polymyxin_PmrF		1				1			1		1								1	1			1	1	1	1				1															1
	polymyxin_arnA	1	1	1	1	1	1	1	1	1	1	1	1		1	1	1	1	1	1	1	1	1	1			1	1	1	1	1	1	1	1	1	1	1	1	1	1	1	1	1	1	1	1	1	1
	polymyxin_arnC	1		1	1	1		1	1		1		1	1	1	1	1	1	1			1	1					1	1	1		1	1	1	1	1	1	1	1		1	1	1	1	1		1	1
	polymyxin_arna																								1	1
Others	quinolone_mfd	1	1	1	1	1	1	1	1	1		1	1	1	1	1	1	1	1	1	1	1	1	1	1	1	1	1	1	1	1	1	1	1	1	1	1	1	1	1	1	1	1	1	1	1	1	1
	quinolone_patA	1	1	1	1	1	1	1	1	1	1	1	1	1	1	1	1	1	1	1	1	1	1	1	1	1	1	1	1	1	1	1	1	1	1	1	1	1	1	1	1	1	1	1	1	1	1	1
	sulfonamide_sul1										1		1	1	1		1	1	1		1	1			1	1			1			1			1													1	1
	bacitracin_bacA		1					1			1	1								1	1			1	1	1									1
	bacitracin_uppP	1		1	1	1	1		1	1			1	1	1	1	1	1	1			1	1				1	1	1	1	1	1	1	1		1	1	1	1	1	1	1	1	1	1	1	1	1
	tetracycline_tetA				1	1					1						1			1	1	1			1	1				1	1				1													1	1
	tetracycline_tetC																										1
	tetracycline_tetD					1															1	1									1
	trimethoprim_dfrA1																1																															1	1
	trimethoprim_dfrA14																												1			1
	trimethoprim_dfrA17																	1			1														1
	trimethoprim_dfrA5										1
	trimethoprim_dfrB1
	chloramphenicol_BACUNI_00159
	chloramphenicol_catA1																														1
	chloramphenicol_catI		1																		1								1			1																1	1
[truncated: 3 more columns]

## Sheet: Table S3
Table S3. Genomic analysis of AMR genes presence in non-AIEC strains.
	Strain	ECG01	ECG02	ECG04	ECG05	ECG09	ECG15	ECG16	ECG17	ECG18	ECG19	ECG21	ECG26	ECG34	ECG41	ECG42	ECG43	ECG46	ECG57	ECG63	ECG64	ECG65
	Source	Human, intestinal, biopsy	Human, intestinal, biopsy	Human, intestinal, biopsy	Human, intestinal, biopsy	Human, intestinal, biopsy	Human, intestinal, biopsy	Human, intestinal, biopsy	Human, intestinal, biopsy	Human, intestinal, biopsy	Human, intestinal, biopsy	Human, intestinal, biopsy	Human, intestinal, biopsy	Human, intestinal, biopsy	Human, intestinal, biopsy	Human, intestinal, biopsy	Human, intestinal, biopsy	Human, intestinal, biopsy	Human, intestinal, biopsy	Human, intestinal, biopsy	Human, intestinal, biopsy	Human, intestinal, biopsy
	disease	Crohn's disease	Crohn's disease	Control	Crohn's disease	Crohn's disease	Crohn's disease	Control	Control	Crohn's disease	Crohn's disease	Crohn's disease	Crohn's disease	Crohn's disease	Control	Crohn's disease	Control	Control	Crohn's disease	Crohn's disease	Crohn's disease	Crohn's disease
	Phylogroup	B2	B1	B1	B2	B2	B2	A	B2	A	A	B1	B2	D	B2	B2	B2	B1	D	B1	B1	A
	Serotype	O6:H31	0175:H–	O22:H7	O4:H5	O83:H–	O2:H6	O55:H–	O22:H18	ONT:H–	ONT:H–	O54:H21	O1:H–	O127:H28	O2:H–	O6:H7	O83:H1	ONT:HNT	O11:H18	ONT:H21	O166:H21	O141:H–
b-lactams	beta_lactam_AE24_04439
	beta_lactam_APU18_25380
	beta_lactam_BL1_ec	1			1	1	1		1				1		1		1	1
	beta_lactam_CMY-69
	beta_lactam_ECDG_02574													1
	beta_lactam_ECW26_04230			1
	beta_lactam_EL75_4012							1
	beta_lactam_HMPREF1604_00910
	beta_lactam_HMPREF1616_02804									1
	beta_lactam_HMPREF3040_03041										1					1			1
	beta_lactam_HMPREF9345_01600		1
	beta_lactam_HMPREF9534_03446
	beta_lactam_HMPREF9536_03967
	beta_lactam_NRG857_30085
	beta_lactam_TEM-148	1				1				1					1
	beta_lactam_ampC											1								1	1
	beta_lactam_bla(ampc-EC11)																					1
	beta_lactam_blaTEM-1																		1
Aminoglycosides	aminoglycoside_AAC(6')-Ib
	aminoglycoside_AKG99_27275
	aminoglycoside_ANT(2'')-Ia
	aminoglycoside_APH(3')-Ia
	aminoglycoside_APH(6)-Id					1				1		1
	aminoglycoside_Ant3Ia
	aminoglycoside_aadA
	aminoglycoside_aadA1					1
	aminoglycoside_aadA2	1
	aminoglycoside_kdpE	1	1	1	1	1	1	1	1	1	1	1	1	1	1	1	1	1	1	1	1	1
	aminoglycoside_strA					1				1		1
	kasugamycin_KsgA	1	1	1	1	1	1	1	1	1	1	1	1	1	1	1	1	1	1	1	1	1
Macrolides	macrolide-lincosamide-streptogramin_EreB	1
	macrolide-lincosamide-streptogramin_MacB	1	1	1	1	1		1	1	1			1	1	1		1		1	1		1
	macrolide-lincosamide-streptogramin_macA	1	1	1	1	1	1	1	1	1		1	1	1	1	1	1	1	1	1	1	1
	macrolide-lincosamide-streptogramin_macB						1				1	1						1			1
	macrolide-lincosamide-streptogramin_mphA
	macrolide-lincosamide-streptogramin_msrB	1	1	1	1	1	1	1	1	1	1	1	1	1	1	1	1	1	1	1	1	1
	macrolide-lincosamide-streptogramin_vgaC	1				1				1									1	1
Efflux pumps / Transporters	multidrug_Bcr	1	1	1	1	1	1	1	1	1	1	1	1	1	1	1	1	1	1	1
	multidrug_CRP	1	1	1	1	1	1	1	1	1	1	1	1	1	1	1	1	1	1	1	1	1
	multidrug_EmrE	1			1	1	1	1	1			1	1		1		1				1	1
	multidrug_MdfA	1	1	1	1	1	1	1	1	1	1	1	1	1	1	1	1	1	1	1	1	1
	multidrug_MdtH		1	1																1	1	1
	multidrug_MdtK	1		1	1	1	1	1	1	1	1	1	1	1	1	1	1	1	1	1	1	1
	multidrug_MdtL	1	1	1		1			1				1	1	1		1	1	1		1	1
	multidrug_MdtM		1	1						1	1	1		1		1		1		1	1	1
	multidrug_MdtN	1	1	1	1	1	1	1	1	1	1	1	1	1	1	1	1	1	1	1	1	1
	multidrug_MdtO	1	1	1	1	1	1		1		1	1	1	1	1	1	1		1	1	1	1
	multidrug_MdtP	1	1	1	1	1	1		1		1	1	1	1	1	1	1		1	1	1
	multidrug_acrA	1	1	1	1	1	1	1	1	1	1	1	1	1	1	1	1	1	1	1	1	1
	multidrug_acrB	1	1	1	1	1	1	1	1	1	1	1	1	1	1	1	1	1	1	1		1
	multidrug_acrS	1	1	1	1	1	1	1	1		1	1	1	1	1	1	1	1	1	1	1	1
	multidrug_baeR	1	1	1	1	1	1	1	1	1	1	1	1	1	1	1	1	1	1	1	1	1
	multidrug_cpxA	1	1	1	1	1	1	1	1	1	1	1	1	1	1	1	1	1	1	1	1	1
	multidrug_emrB	1	1	1	1	1	1	1	1	1	1	1	1	1	1	1	1	1	1	1	1	1
	multidrug_emrE													1
	multidrug_emrY	1	1	1	1	1	1	1	1	1	1	1	1	1	1	1	1	1	1	1	1	1
	multidrug_emra	1	1	1	1	1	1	1	1	1	1	1	1	1	1	1	1	1	1	1	1	1
	multidrug_emrk	1	1	1	1	1	1	1	1	1	1	1	1	1	1	1	1	1	1	1	1
	multidrug_evgA	1	1	1	1	1	1	1	1	1	1	1	1	1	1	1	1	1	1	1	1	1
	multidrug_evgS	1	1	1	1	1	1	1	1	1	1	1	1	1	1	1	1	1	1	1		1
	multidrug_floR
	multidrug_gadE	1	1	1	1	1	1	1	1	1	1	1	1	1	1	1	1	1	1	1	1	1
	multidrug_gadW	1	1	1	1	1	1	1	1	1	1	1	1	1	1	1	1	1	1	1	1	1
	multidrug_gadX	1	1	1	1	1	1	1	1	1	1	1	1	1	1	1	1	1	1		1	1
	multidrug_marA	1	1	1	1	1	1	1	1	1	1	1	1	1	1	1	1	1	1	1	1	1
	multidrug_mdtD	1	1	1	1	1	1	1	1	1	1	1	1	1	1	1	1	1	1	1	1	1
	multidrug_mdtE	1	1	1	1	1	1	1	1	1	1	1	1	1	1	1	1	1	1	1	1	1
	multidrug_mdtG	1	1	1	1	1	1	1	1	1	1	1	1	1	1	1	1	1	1	1	1	1
	multidrug_mdtH	1			1	1	1	1	1	1	1	1	1	1	1		1	1	1
	multidrug_mdtL				1		1	1		1	1	1				1				1
	multidrug_mdtM				1			1											1
	multidrug_mdtO							1		1								1
	multidrug_mdtP							1		1												1
	multidrug_mdtQ	1	1	1	1	1	1	1	1	1	1	1	1	1	1	1	1	1	1	1	1	1
	multidrug_mdta	1	1	1	1	1	1	1	1	1	1	1	1	1	1	1	1	1	1	1	1	1
	multidrug_mdtb	1	1	1	1	1	1	1	1	1	1	1	1	1	1	1	1	1	1	1	1	1
	multidrug_robA	1	1	1	1	1	1	1	1	1	1	1	1	1	1	1	1	1		1	1	1
	multidrug_tolC	1	1	1	1	1	1	1	1	1	1	1	1	1	1	1	1	1	1	1	1	1
	peptide_YojI	1	1	1	1	1	1	1	1	1	1	1		1	1	1	1	1	1	1	1	1
Polymixins	polymyxin_PmrC		1	1	1		1					1					1		1	1	1
	polymyxin_PmrE	1	1	1	1	1	1	1	1	1	1	1	1	1	1	1	1	1	1	1	1	1
	polymyxin_PmrF		1	1				1		1								1		1	1	1
	polymyxin_arnA	1	1	1	1	1	1	1	1	1	1	1	1	1	1	1	1	1	1	1	1	1
	polymyxin_arnC	1			1	1	1		1		1	1	1	1	1	1	1		1
	polymyxin_arna
Others	quinolone_mfd	1	1	1	1		1	1	1	1		1	1	1	1	1	1	1	1	1	1	1
	quinolone_patA	1	1	1	1	1	1	1	1	1	1	1	1	1	1	1	1	1	1	1	1	1
	sulfonamide_sul1	1						1
	bacitracin_bacA					1		1		1									1			1
	bacitracin_uppP	1	1	1	1		1		1		1	1	1	1	1	1	1	1		1	1
	tetracycline_tetA	1				1						1						1	1
	tetracycline_tetC
	tetracycline_tetD	1
	trimethoprim_dfrA1					1
	trimethoprim_dfrA14
	trimethoprim_dfrA17
	trimethoprim_dfrA5							1
	trimethoprim_dfrB1
	chloramphenicol_BACUNI_00159
	chloramphenicol_catA1
	chloramphenicol_catI					1

## Sheet: Table S4
Table S4. AMR gene prevalence in strains grouped by phenotype (Non-AIEC/AIEC) and disease origin (Control/CD). Only p-values <0.100 are indicated. Statistical significant difference is considered when p-value <0.050. Ns= non-significant difference between groups.
		Gene prevalence by phenotype (%)			Gene prevalence by disease origin (%)
Target antimicrobials	AMR Gene/Protein	Non-AIEC (N=21)	AIEC (N=52)	p-value	Control (N=17)	CD (N=41)	p-value
Aminoglycosides	kdpE	100	98.0769	ns	100	97.561	ns
	APH(6)-Id	14.2857	23.0769	ns	5.88235	26.8293	0.073
	strA	14.2857	23.0769	ns	5.88235	26.8293	0.073
	aadA1	4.7619	21.1538	ns	5.88235	17.0732	ns
	Ant3Ia	0	5.76923	ns	5.88235	4.87805	ns
	ANT(2'')-Ia	0	3.84615	ns	0	0	ns
	APH(3')-Ia	0	3.84615	ns	0	0	ns
	aadA2	4.7619	1.92308	ns	0	4.87805	ns
	AAC(6')-Ib	0	1.92308	ns	0	0	ns
	aadA	0	1.92308	ns	0	0	ns
	AKG99_27275	0	1.92308	ns	0	0	ns
b-lactams	ksgA	100	98.0769	ns	100	97.561	ns
	BL1_ec	42.8571	57.6923	ns	76.4706	51.2195	0.076
	TEM-148	19.0476	30.7692	ns	17.6471	26.8293	ns
	ampC	14.2857	7.69231	ns	0	9.7561	ns
	EL75_4012	4.7619	5.76923	ns	5.88235	7.31707	ns
	HMPREF9345_01600	4.7619	5.76923	ns	0	4.87805	ns
	HMPREF3040_03041	14.2857	3.84615	ns	0	12.1951	ns
	NRG857_30085	0	3.84615	ns	0	4.87805	ns
	HMPREF1604_00910	0	3.84615	ns	0	2.43902	ns
	ECW26_04230	4.7619	3.84615	ns	17.6471	0	0.006
	HMPREF9536_03967	0	3.84615	ns	0	0	ns
	AE24_04439	0	1.92308	ns	0	2.43902	ns
	CMY-69	0	1.92308	ns	5.88235	0	ns
	APU18_25380	0	1.92308	ns	0	0	ns
	HMPREF9534_03446	0	1.92308	ns	0	0	ns
	bla(ampc-EC11)	4.7619	0	ns	0	2.43902	ns
	blaTEM-1	4.7619	0	ns	0	2.43902	ns
	ECDG_02574	4.7619	0	ns	0	2.43902	ns
	HMPREF1616_02804	4.7619	0	ns	0	2.43902	ns
Efflux pumps / Transporters	acrA	100	98.0769	ns	100	97.561	ns
	cpxA	100	98.0769	ns	100	97.561	ns
	crp	100	98.0769	ns	100	97.561	ns
	gadW	100	98.0769	ns	100	97.561	ns
	marA	100	98.0769	ns	100	97.561	ns
	mdfA	100	98.0769	ns	100	97.561	ns
	mdtb	100	98.0769	ns	100	97.561	ns
	mdtE	100	98.0769	ns	100	97.561	ns
	mdtG	100	98.0769	ns	100	97.561	ns
	tolC	100	98.0769	ns	100	97.561	ns
	mdtK	95.2381	98.0769	ns	100	95.122	ns
	robA	95.2381	98.0769	ns	100	95.122	ns
	yojI	95.2381	98.0769	ns	100	95.122	ns
	bcr	90.4762	98.0769	ns	100	92.6829	ns
	baeR	100	96.1538	ns	100	97.561	ns
	emra	100	96.1538	ns	100	97.561	ns
	emrB	100	96.1538	ns	100	97.561	ns
	mdtN	100	96.1538	ns	100	97.561	ns
	emrY	100	96.1538	ns	100	95.122	ns
	evgA	100	96.1538	ns	100	95.122	ns
	mdta	100	96.1538	ns	100	95.122	ns
	mdtD	100	96.1538	ns	100	95.122	ns
	gadX	95.2381	96.1538	ns	100	95.122	ns
	acrB	95.2381	96.1538	ns	100	92.6829	ns
	evgS	95.2381	96.1538	ns	100	92.6829	ns
	gadE	100	94.2308	ns	100	95.122	ns
	mdtQ	100	94.2308	ns	100	92.6829	ns
	acrS	95.2381	94.2308	ns	100	92.6829	ns
	emrk	95.2381	94.2308	ns	100	90.2439	ns
	mdtP	80.9524	88.4615	ns	82.3529	82.9268	ns
	mdtO	85.7143	86.5385	ns	88.2353	87.8049	ns
	mdtH	71.4286	84.6154	ns	82.3529	78.0488	ns
	emrE	57.1429	75	ns	76.4706	65.8537	ns
	mdtL	61.9048	73.0769	ns	82.3529	68.2927	ns
	mdtM	52.381	42.3077	ns	29.4118	43.9024	ns
	mdtL	38.0952	25	ns	17.6471	29.2683	ns
	mdtH	23.8095	11.5385	ns	17.6471	14.6341	ns
	mdtP	14.2857	7.69231	ns	5.88235	14.6341	ns
	mdtO	14.2857	5.76923	ns	11.7647	9.7561	ns
	mdtM	14.2857	3.84615	ns	5.88235	9.7561	ns
	floR	0	3.84615	ns	0	0	ns
	emrE	4.7619	0	ns	0	2.43902	ns
Macrolides	msrB	100	98.0769	ns	100	97.561	ns
	macA	95.2381	98.0769	ns	100	95.122	ns
	macB	71.4286	78.8462	ns	82.3529	75.6098	ns
	vgaC	23.8095	28.8462	ns	11.7647	26.8293	ns
	macB	23.8095	15.3846	ns	17.6471	14.6341	ns
	mphA	0	11.5385	ns	0	7.31707	ns
	ereB	4.7619	1.92308	ns	0	4.87805	ns
Polymixins	arnA	100	92.3077	ns	100	95.122	ns
	pmrE	100	92.3077	ns	100	95.122	ns
	arnC	61.9048	71.1538	ns	70.5882	68.2927	ns
	pmrC	42.8571	48.0769	ns	41.1765	39.0244	ns
	pmrF	38.0952	25	ns	29.4118	26.8293	ns
	arna	0	3.84615	ns	0	0	ns
Others	patA	100	98.0769	ns	100	97.561	ns
	mfd	90.4762	96.1538	ns	100	90.2439	ns
	uppP	76.1905	78.8462	ns	88.2353	73.1707	ns
	sul1	9.52381	34.6154	0.03	11.7647	31.7073	ns
	tetA	23.8095	28.8462	ns	17.6471	31.7073	ns
	bacA	23.8095	19.2308	ns	11.7647	24.3902	ns
	catI	4.7619	11.5385	ns	0	12.1951	ns
	tetD	4.7619	9.61538	ns	5.88235	9.7561	ns
	dfrA17	0	7.69231	ns	0	9.7561	ns
	dfrA1	4.7619	5.76923	ns	5.88235	7.31707	ns
	dfrA14	0	3.84615	ns	0	0	ns
	dfrA5	4.7619	1.92308	ns	5.88235	2.43902	ns
	tetC	0	1.92308	ns	0	2.43902	ns
	BACUNI_00159	0	1.92308	ns	0	2.43902	ns
	dfrB1	0	1.92308	ns	0	0	ns
	catA1	0	1.92308	ns	0	0	ns
